# Supplementary material for: Host-Determined Diversity and Environment-Shaped Community Assembly of Phyllosphere Microbiomes in Alpine Steppes Ecosystems
Source: Microorganisms. 2025 Jun 19;13(6):1432. doi: 10.3390/microorganisms13061432 (PMC12195958; doi:10.3390/microorganisms13061432)
Supplement: Supplementary file 1 [file microorganisms-13-01432-s001.zip]

Archive with 1 entries (1 files):
- microorganisms-3666326-supplementary.pdf
